# Supplementary material for: Leopard and spotted hyena densities in the Lake Mburo National Park, southwestern Uganda
Source: PeerJ. 2022 Jan 27;10:e12307. doi: 10.7717/peerj.12307 (PMC8801179; doi:10.7717/peerj.12307)
Supplement: Supplemental Information 1 [file peerj-10-12307-s001.csv]

LOC_ID	ANIMAL_ID	SO
2	1	14
6	2	4
10	3	2
11	3	12
11	3	19
11	4	11
23	4	16
21	4	22
24	4	23
11	4	39
27	5	22
12	5	36
29	6	4
6	6	13
6	7	4
6	7	13
2	7	23
5	7	29
3	8	10
6	9	4
6	10	4
29	10	4
11	11	4
12	11	15
11	12	29
11	13	9
17	14	14
17	15	14
17	16	7
18	17	5
18	17	10
19	17	32
18	18	15
19	19	47
19	20	24
19	21	32
19	22	32
29	23	22
29	24	22
29	25	4
29	26	4
30	27	14
