# Supplementary material for: Leopard and spotted hyena densities in the Lake Mburo National Park, southwestern Uganda
Source: PeerJ. 2022 Jan 27;10:e12307. doi: 10.7717/peerj.12307 (PMC8801179; doi:10.7717/peerj.12307)
Supplement: Supplemental Information 2 [file peerj-10-12307-s002.csv]

ANIMAL_ID	Sex
1	0
2	0
3	0
4	1
5	1
6	1
7	1
8	1
9	1
10	1
11	1
12	1
13	1
14	1
15	1
16	1
17	1
18	1
19	1
20	1
21	1
22	1
23	1
24	1
25	1
26	1
27	1
