# Supplementary material for: Leopard and spotted hyena densities in the Lake Mburo National Park, southwestern Uganda
Source: PeerJ. 2022 Jan 27;10:e12307. doi: 10.7717/peerj.12307 (PMC8801179; doi:10.7717/peerj.12307)
Supplement: Supplemental Information 4 [file peerj-10-12307-s004.csv]

LOC_ID	ANIMAL_ID	SO
3	1	9
28	1	16
26	1	18
4	1	29
5	1	37
24	1	39
3	1	45
10	2	6
7	2	10
10	2	36
15	2	37
9	3	23
9	3	50
17	4	16
1	5	13
30	5	13
29	5	42
1	6	21
2	7	14
5	8	27
4	8	35
5	8	35
6	9	1
5	9	2
6	9	5
5	9	10
6	9	13
6	9	14
6	9	17
5	9	21
9	10	8
9	11	23
10	12	9
10	12	44
11	12	44
12	13	3
12	13	4
12	13	12
12	13	18
12	13	20
12	13	38
12	13	46
12	13	50
19	14	10
14	14	14
14	14	17
17	15	16
17	16	2
17	16	17
24	17	6
24	17	8
24	17	16
24	17	19
29	18	14
1	18	25
29	19	4
1	20	7
30	20	14
30	20	15
1	20	21
30	20	47
