# Supplementary material for: Leopard and spotted hyena densities in the Lake Mburo National Park, southwestern Uganda
Source: PeerJ. 2022 Jan 27;10:e12307. doi: 10.7717/peerj.12307 (PMC8801179; doi:10.7717/peerj.12307)
Supplement: Supplemental Information 5 [file peerj-10-12307-s005.csv]

X_COORD	Y_COORD	HABITAT
279969	9965910	0
280549	9965910	1
281129	9965910	1
281709	9965910	1
275329	9965330	1
275909	9965330	1
276489	9965330	1
277069	9965330	1
277649	9965330	1
278229	9965330	1
278809	9965330	1
279389	9965330	1
279969	9965330	1
280549	9965330	1
281129	9965330	1
281709	9965330	1
282289	9965330	1
282869	9965330	1
283449	9965330	1
284029	9965330	1
284609	9965330	1
273009	9964750	1
273589	9964750	1
274169	9964750	1
274749	9964750	1
275329	9964750	1
275909	9964750	1
276489	9964750	1
277069	9964750	1
277649	9964750	1
278229	9964750	1
278809	9964750	1
279389	9964750	1
279969	9964750	1
280549	9964750	1
281129	9964750	1
281709	9964750	1
282289	9964750	1
282869	9964750	1
283449	9964750	1
284029	9964750	1
284609	9964750	1
285189	9964750	1
285769	9964750	1
286349	9964750	1
286929	9964750	1
287509	9964750	1
271849	9964170	1
272429	9964170	1
273009	9964170	1
273589	9964170	1
274169	9964170	1
274749	9964170	1
275329	9964170	1
275909	9964170	1
276489	9964170	1
277069	9964170	1
277649	9964170	1
278229	9964170	1
278809	9964170	1
279389	9964170	1
279969	9964170	1
280549	9964170	1
281129	9964170	1
281709	9964170	1
282289	9964170	1
282869	9964170	1
283449	9964170	1
284029	9964170	1
284609	9964170	1
285189	9964170	1
285769	9964170	1
286349	9964170	1
286929	9964170	1
287509	9964170	1
288089	9964170	1
288669	9964170	1
289249	9964170	1
270109	9963590	1
270689	9963590	1
271269	9963590	1
271849	9963590	0
272429	9963590	1
273009	9963590	1
273589	9963590	1
274169	9963590	1
274749	9963590	1
275329	9963590	1
275909	9963590	1
276489	9963590	1
277069	9963590	1
277649	9963590	1
278229	9963590	1
278809	9963590	1
279389	9963590	1
279969	9963590	1
280549	9963590	1
281129	9963590	1
281709	9963590	1
282289	9963590	1
282869	9963590	1
283449	9963590	1
284029	9963590	1
284609	9963590	1
285189	9963590	1
285769	9963590	1
286349	9963590	1
286929	9963590	1
287509	9963590	1
288089	9963590	1
288669	9963590	1
289249	9963590	0
289829	9963590	1
290409	9963590	1
268949	9963010	1
269529	9963010	1
270109	9963010	1
270689	9963010	1
271269	9963010	1
271849	9963010	1
272429	9963010	1
273009	9963010	1
273589	9963010	0
274169	9963010	1
274749	9963010	1
275329	9963010	1
275909	9963010	1
276489	9963010	1
277069	9963010	1
277649	9963010	1
278229	9963010	1
278809	9963010	0
279389	9963010	1
279969	9963010	1
280549	9963010	1
281129	9963010	1
281709	9963010	1
282289	9963010	1
282869	9963010	1
283449	9963010	1
284029	9963010	1
284609	9963010	1
285189	9963010	1
285769	9963010	1
286349	9963010	1
286929	9963010	1
287509	9963010	1
288089	9963010	1
288669	9963010	1
289249	9963010	1
289829	9963010	1
290409	9963010	1
290989	9963010	1
291569	9963010	1
267789	9962430	1
268369	9962430	1
268949	9962430	1
269529	9962430	1
270109	9962430	1
270689	9962430	1
271269	9962430	1
271849	9962430	1
272429	9962430	1
273009	9962430	1
273589	9962430	1
274169	9962430	1
274749	9962430	1
275329	9962430	1
275909	9962430	1
276489	9962430	1
277069	9962430	1
277649	9962430	1
278229	9962430	1
278809	9962430	1
279389	9962430	1
279969	9962430	1
280549	9962430	1
281129	9962430	1
281709	9962430	1
282289	9962430	1
282869	9962430	1
283449	9962430	1
284029	9962430	1
284609	9962430	1
285189	9962430	1
285769	9962430	1
286349	9962430	1
286929	9962430	1
287509	9962430	0
288089	9962430	1
288669	9962430	1
289249	9962430	1
289829	9962430	1
290409	9962430	1
290989	9962430	1
291569	9962430	1
292149	9962430	1
266629	9961850	1
267209	9961850	1
267789	9961850	1
268369	9961850	1
268949	9961850	1
269529	9961850	1
270109	9961850	1
270689	9961850	1
271269	9961850	1
271849	9961850	1
272429	9961850	1
273009	9961850	1
273589	9961850	1
274169	9961850	1
274749	9961850	1
275329	9961850	1
275909	9961850	1
276489	9961850	1
277069	9961850	1
277649	9961850	1
278229	9961850	1
278809	9961850	1
279389	9961850	1
279969	9961850	1
280549	9961850	1
281129	9961850	1
281709	9961850	1
282289	9961850	1
282869	9961850	1
283449	9961850	1
284029	9961850	1
284609	9961850	1
285189	9961850	1
285769	9961850	1
286349	9961850	1
286929	9961850	1
287509	9961850	1
288089	9961850	1
288669	9961850	1
289249	9961850	1
289829	9961850	1
290409	9961850	1
290989	9961850	1
291569	9961850	1
292149	9961850	1
292729	9961850	1
293309	9961850	1
266049	9961270	1
266629	9961270	1
267209	9961270	0
267789	9961270	1
268369	9961270	1
268949	9961270	1
269529	9961270	1
270109	9961270	1
270689	9961270	1
271269	9961270	1
271849	9961270	1
272429	9961270	1
273009	9961270	1
273589	9961270	1
274169	9961270	1
274749	9961270	1
275329	9961270	1
275909	9961270	1
276489	9961270	1
277069	9961270	1
277649	9961270	1
278229	9961270	1
278809	9961270	1
279389	9961270	1
279969	9961270	1
280549	9961270	1
281129	9961270	1
281709	9961270	1
282289	9961270	1
282869	9961270	1
283449	9961270	1
284029	9961270	1
284609	9961270	1
285189	9961270	1
285769	9961270	1
286349	9961270	1
286929	9961270	1
287509	9961270	1
288089	9961270	1
288669	9961270	1
289249	9961270	1
289829	9961270	1
290409	9961270	1
290989	9961270	1
291569	9961270	1
292149	9961270	1
292729	9961270	1
293309	9961270	0
293889	9961270	1
294469	9961270	1
264889	9960690	1
265469	9960690	1
266049	9960690	1
266629	9960690	1
267209	9960690	1
267789	9960690	1
268369	9960690	1
268949	9960690	1
269529	9960690	1
270109	9960690	1
270689	9960690	1
271269	9960690	1
271849	9960690	1
272429	9960690	1
273009	9960690	1
273589	9960690	1
274169	9960690	0
274749	9960690	1
275329	9960690	1
275909	9960690	1
276489	9960690	1
277069	9960690	1
277649	9960690	1
278229	9960690	1
278809	9960690	1
279389	9960690	1
279969	9960690	1
280549	9960690	1
281129	9960690	1
281709	9960690	1
282289	9960690	1
282869	9960690	1
283449	9960690	1
284029	9960690	1
284609	9960690	1
285189	9960690	1
285769	9960690	1
286349	9960690	1
286929	9960690	1
287509	9960690	1
288089	9960690	1
288669	9960690	1
289249	9960690	1
289829	9960690	1
290409	9960690	1
290989	9960690	1
291569	9960690	1
292149	9960690	1
292729	9960690	1
293309	9960690	1
293889	9960690	1
294469	9960690	1
295049	9960690	1
295629	9960690	1
264309	9960110	1
264889	9960110	1
265469	9960110	1
266049	9960110	1
266629	9960110	1
267209	9960110	1
267789	9960110	1
268369	9960110	1
268949	9960110	1
269529	9960110	1
270109	9960110	1
270689	9960110	1
271269	9960110	1
271849	9960110	1
272429	9960110	1
273009	9960110	1
273589	9960110	1
274169	9960110	1
274749	9960110	1
275329	9960110	1
275909	9960110	1
276489	9960110	1
277069	9960110	1
277649	9960110	1
278229	9960110	1
278809	9960110	1
279389	9960110	1
279969	9960110	1
280549	9960110	1
281129	9960110	1
281709	9960110	1
282289	9960110	1
282869	9960110	1
283449	9960110	1
284029	9960110	1
284609	9960110	1
285189	9960110	1
285769	9960110	1
286349	9960110	1
286929	9960110	1
287509	9960110	1
288089	9960110	1
288669	9960110	1
289249	9960110	1
289829	9960110	1
290409	9960110	1
290989	9960110	1
291569	9960110	1
292149	9960110	1
292729	9960110	1
293309	9960110	1
293889	9960110	0
294469	9960110	1
295049	9960110	1
295629	9960110	1
296209	9960110	1
263149	9959530	1
263729	9959530	1
264309	9959530	1
264889	9959530	1
265469	9959530	1
266049	9959530	1
266629	9959530	1
267209	9959530	1
267789	9959530	1
268369	9959530	1
268949	9959530	1
269529	9959530	1
270109	9959530	1
270689	9959530	1
271269	9959530	1
271849	9959530	1
272429	9959530	1
273009	9959530	1
273589	9959530	1
274169	9959530	1
274749	9959530	1
275329	9959530	1
275909	9959530	1
276489	9959530	1
277069	9959530	1
277649	9959530	1
278229	9959530	1
278809	9959530	1
279389	9959530	1
279969	9959530	1
280549	9959530	1
281129	9959530	1
281709	9959530	1
282289	9959530	1
282869	9959530	1
283449	9959530	1
284029	9959530	1
284609	9959530	1
285189	9959530	1
285769	9959530	1
286349	9959530	1
286929	9959530	1
287509	9959530	1
288089	9959530	1
288669	9959530	1
289249	9959530	1
289829	9959530	1
290409	9959530	1
290989	9959530	1
291569	9959530	1
292149	9959530	0
292729	9959530	1
293309	9959530	1
293889	9959530	1
294469	9959530	1
295049	9959530	1
295629	9959530	1
296209	9959530	1
262569	9958950	1
263149	9958950	1
263729	9958950	1
264309	9958950	1
264889	9958950	1
265469	9958950	1
266049	9958950	1
266629	9958950	1
267209	9958950	1
267789	9958950	1
268369	9958950	1
268949	9958950	1
269529	9958950	1
270109	9958950	1
270689	9958950	1
271269	9958950	1
271849	9958950	1
272429	9958950	1
273009	9958950	1
273589	9958950	1
274169	9958950	1
274749	9958950	1
275329	9958950	1
275909	9958950	1
276489	9958950	1
277069	9958950	0
277649	9958950	1
278229	9958950	1
278809	9958950	1
279389	9958950	1
279969	9958950	1
280549	9958950	1
281129	9958950	1
281709	9958950	1
282289	9958950	1
282869	9958950	1
283449	9958950	1
284029	9958950	1
284609	9958950	1
285189	9958950	1
285769	9958950	1
286349	9958950	1
286929	9958950	1
287509	9958950	1
288089	9958950	1
288669	9958950	1
289249	9958950	1
289829	9958950	1
290409	9958950	1
290989	9958950	1
291569	9958950	1
292149	9958950	1
292729	9958950	1
293309	9958950	1
293889	9958950	1
294469	9958950	1
295049	9958950	1
295629	9958950	1
296209	9958950	1
296789	9958950	1
261409	9958370	1
261989	9958370	1
262569	9958370	1
263149	9958370	1
263729	9958370	1
264309	9958370	1
264889	9958370	1
265469	9958370	1
266049	9958370	1
266629	9958370	1
267209	9958370	1
267789	9958370	1
268369	9958370	1
268949	9958370	1
269529	9958370	1
270109	9958370	1
270689	9958370	1
271269	9958370	1
271849	9958370	1
272429	9958370	1
273009	9958370	1
273589	9958370	1
274169	9958370	1
274749	9958370	1
275329	9958370	1
275909	9958370	1
276489	9958370	1
277069	9958370	1
277649	9958370	1
278229	9958370	1
278809	9958370	1
279389	9958370	1
279969	9958370	1
280549	9958370	1
281129	9958370	0
281709	9958370	1
282289	9958370	1
282869	9958370	1
283449	9958370	1
284029	9958370	1
284609	9958370	1
285189	9958370	1
285769	9958370	1
286349	9958370	1
286929	9958370	1
287509	9958370	1
288089	9958370	1
288669	9958370	1
289249	9958370	1
289829	9958370	1
290409	9958370	1
290989	9958370	1
291569	9958370	1
292149	9958370	1
292729	9958370	1
293309	9958370	1
293889	9958370	1
294469	9958370	1
295049	9958370	1
295629	9958370	1
296209	9958370	1
296789	9958370	1
297369	9958370	1
260829	9957790	1
261409	9957790	1
261989	9957790	1
262569	9957790	1
263149	9957790	1
263729	9957790	1
264309	9957790	0
264889	9957790	1
265469	9957790	1
266049	9957790	1
266629	9957790	1
267209	9957790	1
267789	9957790	1
268369	9957790	1
268949	9957790	1
269529	9957790	1
270109	9957790	1
270689	9957790	1
271269	9957790	1
271849	9957790	1
272429	9957790	1
273009	9957790	1
273589	9957790	1
274169	9957790	1
274749	9957790	1
275329	9957790	1
275909	9957790	1
276489	9957790	1
277069	9957790	1
277649	9957790	1
278229	9957790	1
278809	9957790	1
279389	9957790	0
279969	9957790	1
280549	9957790	1
281129	9957790	1
281709	9957790	1
282289	9957790	1
282869	9957790	1
283449	9957790	1
284029	9957790	1
284609	9957790	1
285189	9957790	1
285769	9957790	1
286349	9957790	1
286929	9957790	1
287509	9957790	1
288089	9957790	1
288669	9957790	1
289249	9957790	1
289829	9957790	1
290409	9957790	1
290989	9957790	1
291569	9957790	1
292149	9957790	1
292729	9957790	1
293309	9957790	1
293889	9957790	1
294469	9957790	1
295049	9957790	1
295629	9957790	1
296209	9957790	1
296789	9957790	1
297369	9957790	1
297949	9957790	1
259669	9957210	1
260249	9957210	1
260829	9957210	1
261409	9957210	1
261989	9957210	1
262569	9957210	1
263149	9957210	1
263729	9957210	1
264309	9957210	1
264889	9957210	1
265469	9957210	1
266049	9957210	0
266629	9957210	1
267209	9957210	1
267789	9957210	1
268369	9957210	1
268949	9957210	1
269529	9957210	1
270109	9957210	1
270689	9957210	1
271269	9957210	1
271849	9957210	1
272429	9957210	1
273009	9957210	1
273589	9957210	1
274169	9957210	1
274749	9957210	1
275329	9957210	1
275909	9957210	1
276489	9957210	1
277069	9957210	1
277649	9957210	1
278229	9957210	1
278809	9957210	1
279389	9957210	1
279969	9957210	1
280549	9957210	1
281129	9957210	1
281709	9957210	1
282289	9957210	1
282869	9957210	1
283449	9957210	1
284029	9957210	1
284609	9957210	1
285189	9957210	1
285769	9957210	1
286349	9957210	1
286929	9957210	1
287509	9957210	1
288089	9957210	1
288669	9957210	1
289249	9957210	1
289829	9957210	1
290409	9957210	1
290989	9957210	1
291569	9957210	1
292149	9957210	1
292729	9957210	0
293309	9957210	1
293889	9957210	0
294469	9957210	1
295049	9957210	1
295629	9957210	1
296209	9957210	1
296789	9957210	1
297369	9957210	1
297949	9957210	1
298529	9957210	1
259089	9956630	1
259669	9956630	1
260249	9956630	1
260829	9956630	1
261409	9956630	1
261989	9956630	1
262569	9956630	1
263149	9956630	1
263729	9956630	1
264309	9956630	1
264889	9956630	1
265469	9956630	1
266049	9956630	1
266629	9956630	1
267209	9956630	1
267789	9956630	1
268369	9956630	1
268949	9956630	1
269529	9956630	1
270109	9956630	1
270689	9956630	1
271269	9956630	1
271849	9956630	1
272429	9956630	1
273009	9956630	1
273589	9956630	1
274169	9956630	1
274749	9956630	1
275329	9956630	1
275909	9956630	1
276489	9956630	1
277069	9956630	1
277649	9956630	1
278229	9956630	1
278809	9956630	1
279389	9956630	1
279969	9956630	1
280549	9956630	1
281129	9956630	1
281709	9956630	1
282289	9956630	1
282869	9956630	1
283449	9956630	1
284029	9956630	1
284609	9956630	1
285189	9956630	1
285769	9956630	1
286349	9956630	1
286929	9956630	1
287509	9956630	1
288089	9956630	1
288669	9956630	1
289249	9956630	1
289829	9956630	1
290409	9956630	1
290989	9956630	1
291569	9956630	1
292149	9956630	1
292729	9956630	1
293309	9956630	1
293889	9956630	1
294469	9956630	1
295049	9956630	1
295629	9956630	1
296209	9956630	1
296789	9956630	1
297369	9956630	1
297949	9956630	0
298529	9956630	1
299109	9956630	1
258509	9956050	1
259089	9956050	1
259669	9956050	1
260249	9956050	1
260829	9956050	1
261409	9956050	1
261989	9956050	1
262569	9956050	1
263149	9956050	1
263729	9956050	1
264309	9956050	1
264889	9956050	1
265469	9956050	1
266049	9956050	1
266629	9956050	1
267209	9956050	1
267789	9956050	1
268369	9956050	1
268949	9956050	1
269529	9956050	0
270109	9956050	1
270689	9956050	1
271269	9956050	1
271849	9956050	1
272429	9956050	1
273009	9956050	1
273589	9956050	1
274169	9956050	1
274749	9956050	1
275329	9956050	1
275909	9956050	1
276489	9956050	1
277069	9956050	1
277649	9956050	1
278229	9956050	1
278809	9956050	1
279389	9956050	1
279969	9956050	1
280549	9956050	1
281129	9956050	1
281709	9956050	1
282289	9956050	1
282869	9956050	1
283449	9956050	1
284029	9956050	1
284609	9956050	1
285189	9956050	1
285769	9956050	1
286349	9956050	1
286929	9956050	1
287509	9956050	1
288089	9956050	1
288669	9956050	1
289249	9956050	1
289829	9956050	1
290409	9956050	1
290989	9956050	1
291569	9956050	1
292149	9956050	1
292729	9956050	1
293309	9956050	1
293889	9956050	0
294469	9956050	1
295049	9956050	1
295629	9956050	1
296209	9956050	1
296789	9956050	1
297369	9956050	1
297949	9956050	1
298529	9956050	1
299109	9956050	1
299689	9956050	1
257349	9955470	1
257929	9955470	1
258509	9955470	1
259089	9955470	1
259669	9955470	1
260249	9955470	1
260829	9955470	1
261409	9955470	1
261989	9955470	1
262569	9955470	1
263149	9955470	1
263729	9955470	1
264309	9955470	1
264889	9955470	1
265469	9955470	1
266049	9955470	1
266629	9955470	1
267209	9955470	1
267789	9955470	1
268369	9955470	1
268949	9955470	1
269529	9955470	1
270109	9955470	1
270689	9955470	1
271269	9955470	1
271849	9955470	1
272429	9955470	1
273009	9955470	1
273589	9955470	1
274169	9955470	0
274749	9955470	1
275329	9955470	1
275909	9955470	1
276489	9955470	1
277069	9955470	1
277649	9955470	1
278229	9955470	1
278809	9955470	1
279389	9955470	1
279969	9955470	1
280549	9955470	1
281129	9955470	1
281709	9955470	1
282289	9955470	1
282869	9955470	1
283449	9955470	1
284029	9955470	1
284609	9955470	0
285189	9955470	1
285769	9955470	1
286349	9955470	1
286929	9955470	1
287509	9955470	1
288089	9955470	1
288669	9955470	1
289249	9955470	1
289829	9955470	1
290409	9955470	1
290989	9955470	1
291569	9955470	1
292149	9955470	1
292729	9955470	1
293309	9955470	1
293889	9955470	1
294469	9955470	1
295049	9955470	1
295629	9955470	1
296209	9955470	1
296789	9955470	1
297369	9955470	0
297949	9955470	1
298529	9955470	1
299109	9955470	1
299689	9955470	1
300269	9955470	1
256769	9954890	1
257349	9954890	1
257929	9954890	1
258509	9954890	1
259089	9954890	0
259669	9954890	1
260249	9954890	1
260829	9954890	1
261409	9954890	1
261989	9954890	1
262569	9954890	1
263149	9954890	1
263729	9954890	1
264309	9954890	1
264889	9954890	1
265469	9954890	1
266049	9954890	1
266629	9954890	1
267209	9954890	1
267789	9954890	1
268369	9954890	1
268949	9954890	1
269529	9954890	1
270109	9954890	1
270689	9954890	1
271269	9954890	1
271849	9954890	0
272429	9954890	1
273009	9954890	1
273589	9954890	1
274169	9954890	1
274749	9954890	1
275329	9954890	1
275909	9954890	1
276489	9954890	1
277069	9954890	1
277649	9954890	1
278229	9954890	1
278809	9954890	1
279389	9954890	1
279969	9954890	1
280549	9954890	1
281129	9954890	1
281709	9954890	1
282289	9954890	1
282869	9954890	1
283449	9954890	1
284029	9954890	1
284609	9954890	1
285189	9954890	1
285769	9954890	1
286349	9954890	1
286929	9954890	1
287509	9954890	1
288089	9954890	1
288669	9954890	1
289249	9954890	1
289829	9954890	1
290409	9954890	1
290989	9954890	1
291569	9954890	1
292149	9954890	1
292729	9954890	1
293309	9954890	0
293889	9954890	1
294469	9954890	0
295049	9954890	0
295629	9954890	0
296209	9954890	1
296789	9954890	1
297369	9954890	1
297949	9954890	1
298529	9954890	1
299109	9954890	1
299689	9954890	1
300269	9954890	1
300849	9954890	1
256189	9954310	1
256769	9954310	1
257349	9954310	1
257929	9954310	1
258509	9954310	1
259089	9954310	1
259669	9954310	1
260249	9954310	1
260829	9954310	1
261409	9954310	1
261989	9954310	1
262569	9954310	1
263149	9954310	1
263729	9954310	1
264309	9954310	1
264889	9954310	1
265469	9954310	1
266049	9954310	1
266629	9954310	1
267209	9954310	1
267789	9954310	1
268369	9954310	1
268949	9954310	1
269529	9954310	1
270109	9954310	1
270689	9954310	1
271269	9954310	1
271849	9954310	1
272429	9954310	1
273009	9954310	1
273589	9954310	1
274169	9954310	1
274749	9954310	1
275329	9954310	1
275909	9954310	1
276489	9954310	1
277069	9954310	1
277649	9954310	1
278229	9954310	1
278809	9954310	1
279389	9954310	1
279969	9954310	1
280549	9954310	1
281129	9954310	1
281709	9954310	1
282289	9954310	1
282869	9954310	1
283449	9954310	1
284029	9954310	1
284609	9954310	1
285189	9954310	1
285769	9954310	1
286349	9954310	1
286929	9954310	1
287509	9954310	1
288089	9954310	1
288669	9954310	1
289249	9954310	1
289829	9954310	1
290409	9954310	1
290989	9954310	1
291569	9954310	1
292149	9954310	1
292729	9954310	0
293309	9954310	1
293889	9954310	1
294469	9954310	1
295049	9954310	1
295629	9954310	1
296209	9954310	1
296789	9954310	1
297369	9954310	1
297949	9954310	1
298529	9954310	1
299109	9954310	1
299689	9954310	1
300269	9954310	1
300849	9954310	1
255609	9953730	1
256189	9953730	1
256769	9953730	1
257349	9953730	1
257929	9953730	1
258509	9953730	1
259089	9953730	1
259669	9953730	1
260249	9953730	1
260829	9953730	1
261409	9953730	1
261989	9953730	1
262569	9953730	1
263149	9953730	1
263729	9953730	1
264309	9953730	1
264889	9953730	1
265469	9953730	1
266049	9953730	1
266629	9953730	1
267209	9953730	1
267789	9953730	1
268369	9953730	1
268949	9953730	1
269529	9953730	1
270109	9953730	1
270689	9953730	1
271269	9953730	1
271849	9953730	1
272429	9953730	1
273009	9953730	1
273589	9953730	1
274169	9953730	1
274749	9953730	1
275329	9953730	1
275909	9953730	1
276489	9953730	1
277069	9953730	1
277649	9953730	1
278229	9953730	1
278809	9953730	1
279389	9953730	1
279969	9953730	1
280549	9953730	1
281129	9953730	1
281709	9953730	1
282289	9953730	1
282869	9953730	1
283449	9953730	1
284029	9953730	1
284609	9953730	1
285189	9953730	1
285769	9953730	1
286349	9953730	1
286929	9953730	1
287509	9953730	1
288089	9953730	1
288669	9953730	1
289249	9953730	1
289829	9953730	1
290409	9953730	1
290989	9953730	1
291569	9953730	1
292149	9953730	1
292729	9953730	1
293309	9953730	1
293889	9953730	1
294469	9953730	1
295049	9953730	1
295629	9953730	1
296209	9953730	1
296789	9953730	1
297369	9953730	1
297949	9953730	1
298529	9953730	1
299109	9953730	1
299689	9953730	1
300269	9953730	1
300849	9953730	1
301429	9953730	1
255029	9953150	1
255609	9953150	1
256189	9953150	1
256769	9953150	1
257349	9953150	1
257929	9953150	1
258509	9953150	1
259089	9953150	1
259669	9953150	1
260249	9953150	1
260829	9953150	1
261409	9953150	1
261989	9953150	1
262569	9953150	1
263149	9953150	1
263729	9953150	1
264309	9953150	1
264889	9953150	1
265469	9953150	1
266049	9953150	1
266629	9953150	1
267209	9953150	1
267789	9953150	1
268369	9953150	1
268949	9953150	1
269529	9953150	1
270109	9953150	1
270689	9953150	1
271269	9953150	1
271849	9953150	1
272429	9953150	1
273009	9953150	1
273589	9953150	1
274169	9953150	1
274749	9953150	1
275329	9953150	1
275909	9953150	1
276489	9953150	1
277069	9953150	1
277649	9953150	1
278229	9953150	1
278809	9953150	1
279389	9953150	1
279969	9953150	1
280549	9953150	1
281129	9953150	1
281709	9953150	1
282289	9953150	1
282869	9953150	1
283449	9953150	1
284029	9953150	1
284609	9953150	1
285189	9953150	1
285769	9953150	1
286349	9953150	1
286929	9953150	1
287509	9953150	1
288089	9953150	1
288669	9953150	1
289249	9953150	1
289829	9953150	1
290409	9953150	1
290989	9953150	1
291569	9953150	1
292149	9953150	1
292729	9953150	1
293309	9953150	1
293889	9953150	1
294469	9953150	1
295049	9953150	1
295629	9953150	1
296209	9953150	1
296789	9953150	1
297369	9953150	1
297949	9953150	0
298529	9953150	1
299109	9953150	1
299689	9953150	1
300269	9953150	1
300849	9953150	1
301429	9953150	1
253869	9952570	1
254449	9952570	1
255029	9952570	1
255609	9952570	1
256189	9952570	1
256769	9952570	1
257349	9952570	1
257929	9952570	1
258509	9952570	1
259089	9952570	1
259669	9952570	1
260249	9952570	1
260829	9952570	1
261409	9952570	1
261989	9952570	1
262569	9952570	1
263149	9952570	1
263729	9952570	1
264309	9952570	1
264889	9952570	1
265469	9952570	1
266049	9952570	1
266629	9952570	1
267209	9952570	1
267789	9952570	1
268369	9952570	1
268949	9952570	1
269529	9952570	1
270109	9952570	1
270689	9952570	1
271269	9952570	1
271849	9952570	1
272429	9952570	1
273009	9952570	1
273589	9952570	1
274169	9952570	1
274749	9952570	1
275329	9952570	1
275909	9952570	1
276489	9952570	1
277069	9952570	1
277649	9952570	1
278229	9952570	1
278809	9952570	1
279389	9952570	1
279969	9952570	1
280549	9952570	1
281129	9952570	1
281709	9952570	1
282289	9952570	1
282869	9952570	1
283449	9952570	1
284029	9952570	1
284609	9952570	1
285189	9952570	1
285769	9952570	1
286349	9952570	1
286929	9952570	1
287509	9952570	1
288089	9952570	1
288669	9952570	1
289249	9952570	1
289829	9952570	1
290409	9952570	1
290989	9952570	1
291569	9952570	1
292149	9952570	1
292729	9952570	1
293309	9952570	1
293889	9952570	1
294469	9952570	1
295049	9952570	1
295629	9952570	1
296209	9952570	0
296789	9952570	1
297369	9952570	1
297949	9952570	1
298529	9952570	1
299109	9952570	1
299689	9952570	1
300269	9952570	1
300849	9952570	1
301429	9952570	1
302009	9952570	1
253289	9951990	1
253869	9951990	1
254449	9951990	1
255029	9951990	1
255609	9951990	1
256189	9951990	1
256769	9951990	1
257349	9951990	1
257929	9951990	1
258509	9951990	1
259089	9951990	1
259669	9951990	1
260249	9951990	1
260829	9951990	1
261409	9951990	1
261989	9951990	1
262569	9951990	1
263149	9951990	1
263729	9951990	1
264309	9951990	1
264889	9951990	1
265469	9951990	1
266049	9951990	1
266629	9951990	1
267209	9951990	1
267789	9951990	1
268369	9951990	1
268949	9951990	1
269529	9951990	1
270109	9951990	1
270689	9951990	1
271269	9951990	1
271849	9951990	1
272429	9951990	1
273009	9951990	1
273589	9951990	1
274169	9951990	1
274749	9951990	1
275329	9951990	1
275909	9951990	1
276489	9951990	1
277069	9951990	1
277649	9951990	1
278229	9951990	1
278809	9951990	1
279389	9951990	1
279969	9951990	1
280549	9951990	1
281129	9951990	1
281709	9951990	1
282289	9951990	1
282869	9951990	1
283449	9951990	1
284029	9951990	1
284609	9951990	1
285189	9951990	1
285769	9951990	1
286349	9951990	1
286929	9951990	1
287509	9951990	1
288089	9951990	1
288669	9951990	1
289249	9951990	1
289829	9951990	1
290409	9951990	1
290989	9951990	1
291569	9951990	1
292149	9951990	1
292729	9951990	1
293309	9951990	1
293889	9951990	1
294469	9951990	1
295049	9951990	1
295629	9951990	1
296209	9951990	1
296789	9951990	1
297369	9951990	1
297949	9951990	1
298529	9951990	1
299109	9951990	1
299689	9951990	1
300269	9951990	1
300849	9951990	1
301429	9951990	1
302009	9951990	1
253289	9951410	1
253869	9951410	1
254449	9951410	1
255029	9951410	1
255609	9951410	1
256189	9951410	1
256769	9951410	1
257349	9951410	1
257929	9951410	1
258509	9951410	1
259089	9951410	1
259669	9951410	1
260249	9951410	1
260829	9951410	1
261409	9951410	1
261989	9951410	1
262569	9951410	1
263149	9951410	1
263729	9951410	1
264309	9951410	1
264889	9951410	0
265469	9951410	1
266049	9951410	1
266629	9951410	1
267209	9951410	1
267789	9951410	1
268369	9951410	1
268949	9951410	1
269529	9951410	1
270109	9951410	1
270689	9951410	1
271269	9951410	1
271849	9951410	1
272429	9951410	1
273009	9951410	1
273589	9951410	1
274169	9951410	1
274749	9951410	1
275329	9951410	1
275909	9951410	1
276489	9951410	1
277069	9951410	1
277649	9951410	1
278229	9951410	1
278809	9951410	1
279389	9951410	1
279969	9951410	0
280549	9951410	1
281129	9951410	1
281709	9951410	1
282289	9951410	1
282869	9951410	1
283449	9951410	1
284029	9951410	1
284609	9951410	1
285189	9951410	1
285769	9951410	1
286349	9951410	1
286929	9951410	1
287509	9951410	1
288089	9951410	1
288669	9951410	1
289249	9951410	1
289829	9951410	1
290409	9951410	1
290989	9951410	1
291569	9951410	1
292149	9951410	1
292729	9951410	1
293309	9951410	1
293889	9951410	1
294469	9951410	1
295049	9951410	1
295629	9951410	0
296209	9951410	1
296789	9951410	1
297369	9951410	1
297949	9951410	1
298529	9951410	1
299109	9951410	1
299689	9951410	1
300269	9951410	1
300849	9951410	1
301429	9951410	1
302009	9951410	0
302589	9951410	1
252709	9950830	1
253289	9950830	1
253869	9950830	1
254449	9950830	1
255029	9950830	1
255609	9950830	1
256189	9950830	1
256769	9950830	1
257349	9950830	1
257929	9950830	1
258509	9950830	1
259089	9950830	1
259669	9950830	1
260249	9950830	1
260829	9950830	1
261409	9950830	1
261989	9950830	1
262569	9950830	1
263149	9950830	1
263729	9950830	1
264309	9950830	1
264889	9950830	1
265469	9950830	1
266049	9950830	1
266629	9950830	1
267209	9950830	1
267789	9950830	0
268369	9950830	1
268949	9950830	1
269529	9950830	1
270109	9950830	1
270689	9950830	1
271269	9950830	1
271849	9950830	1
272429	9950830	1
273009	9950830	1
273589	9950830	1
274169	9950830	1
274749	9950830	1
275329	9950830	1
275909	9950830	1
276489	9950830	1
277069	9950830	1
277649	9950830	1
278229	9950830	1
278809	9950830	1
279389	9950830	1
279969	9950830	1
280549	9950830	1
281129	9950830	1
281709	9950830	1
282289	9950830	1
282869	9950830	1
283449	9950830	1
284029	9950830	1
284609	9950830	1
285189	9950830	0
285769	9950830	1
286349	9950830	1
286929	9950830	1
287509	9950830	1
288089	9950830	1
288669	9950830	1
289249	9950830	1
289829	9950830	1
290409	9950830	1
290989	9950830	1
291569	9950830	1
292149	9950830	1
292729	9950830	1
293309	9950830	1
293889	9950830	1
294469	9950830	1
295049	9950830	1
295629	9950830	1
296209	9950830	1
296789	9950830	1
297369	9950830	0
297949	9950830	1
298529	9950830	1
299109	9950830	1
299689	9950830	1
300269	9950830	1
300849	9950830	1
301429	9950830	1
302009	9950830	1
302589	9950830	1
252129	9950250	1
252709	9950250	1
253289	9950250	1
253869	9950250	1
254449	9950250	1
255029	9950250	1
255609	9950250	1
256189	9950250	1
256769	9950250	1
257349	9950250	1
257929	9950250	1
258509	9950250	1
259089	9950250	1
259669	9950250	1
260249	9950250	1
260829	9950250	1
261409	9950250	1
261989	9950250	1
262569	9950250	1
263149	9950250	1
263729	9950250	1
264309	9950250	1
264889	9950250	1
265469	9950250	1
266049	9950250	1
266629	9950250	1
267209	9950250	1
267789	9950250	0
268369	9950250	1
268949	9950250	1
269529	9950250	1
270109	9950250	1
270689	9950250	1
271269	9950250	1
271849	9950250	1
272429	9950250	1
273009	9950250	1
273589	9950250	1
274169	9950250	1
274749	9950250	1
275329	9950250	1
275909	9950250	1
276489	9950250	1
277069	9950250	1
277649	9950250	1
278229	9950250	1
278809	9950250	1
279389	9950250	1
279969	9950250	1
280549	9950250	1
281129	9950250	1
281709	9950250	1
282289	9950250	1
282869	9950250	1
283449	9950250	1
284029	9950250	1
284609	9950250	1
285189	9950250	1
285769	9950250	1
286349	9950250	1
286929	9950250	1
287509	9950250	1
288089	9950250	1
288669	9950250	1
289249	9950250	1
289829	9950250	1
290409	9950250	1
290989	9950250	1
291569	9950250	1
292149	9950250	1
292729	9950250	1
293309	9950250	1
293889	9950250	1
294469	9950250	1
295049	9950250	1
295629	9950250	1
296209	9950250	1
296789	9950250	1
297369	9950250	1
297949	9950250	1
298529	9950250	1
299109	9950250	1
299689	9950250	1
300269	9950250	1
300849	9950250	0
301429	9950250	1
302009	9950250	0
302589	9950250	1
303169	9950250	1
251549	9949670	1
252129	9949670	1
252709	9949670	1
253289	9949670	1
253869	9949670	1
254449	9949670	1
255029	9949670	1
255609	9949670	1
256189	9949670	1
256769	9949670	1
257349	9949670	1
257929	9949670	1
258509	9949670	1
259089	9949670	1
259669	9949670	1
260249	9949670	1
260829	9949670	1
261409	9949670	1
261989	9949670	1
262569	9949670	1
263149	9949670	1
263729	9949670	0
264309	9949670	1
264889	9949670	1
265469	9949670	1
266049	9949670	1
266629	9949670	1
267209	9949670	1
267789	9949670	1
268369	9949670	1
268949	9949670	1
269529	9949670	1
270109	9949670	1
270689	9949670	1
271269	9949670	1
271849	9949670	1
272429	9949670	1
273009	9949670	1
273589	9949670	1
274169	9949670	1
274749	9949670	1
275329	9949670	1
275909	9949670	1
276489	9949670	1
277069	9949670	1
277649	9949670	1
278229	9949670	1
278809	9949670	1
279389	9949670	1
279969	9949670	1
280549	9949670	1
281129	9949670	1
281709	9949670	1
282289	9949670	1
282869	9949670	1
283449	9949670	1
284029	9949670	1
284609	9949670	1
285189	9949670	1
285769	9949670	1
286349	9949670	1
286929	9949670	1
287509	9949670	1
288089	9949670	1
288669	9949670	1
289249	9949670	1
289829	9949670	1
290409	9949670	1
290989	9949670	1
291569	9949670	1
292149	9949670	1
292729	9949670	1
293309	9949670	1
293889	9949670	1
294469	9949670	1
295049	9949670	1
295629	9949670	1
296209	9949670	1
296789	9949670	1
297369	9949670	1
297949	9949670	1
298529	9949670	1
299109	9949670	1
299689	9949670	1
300269	9949670	1
300849	9949670	1
301429	9949670	1
302009	9949670	1
302589	9949670	1
303169	9949670	1
251549	9949090	1
252129	9949090	1
252709	9949090	1
253289	9949090	1
253869	9949090	1
254449	9949090	1
255029	9949090	1
255609	9949090	1
256189	9949090	1
256769	9949090	1
257349	9949090	1
257929	9949090	1
258509	9949090	1
259089	9949090	1
259669	9949090	1
260249	9949090	1
260829	9949090	1
261409	9949090	1
261989	9949090	1
262569	9949090	1
263149	9949090	1
263729	9949090	1
264309	9949090	1
264889	9949090	0
265469	9949090	1
266049	9949090	1
266629	9949090	1
267209	9949090	1
267789	9949090	1
268369	9949090	1
268949	9949090	1
269529	9949090	1
270109	9949090	1
270689	9949090	1
271269	9949090	1
271849	9949090	1
272429	9949090	1
273009	9949090	1
273589	9949090	1
274169	9949090	1
274749	9949090	1
275329	9949090	1
275909	9949090	1
276489	9949090	1
277069	9949090	1
277649	9949090	1
278229	9949090	1
278809	9949090	1
279389	9949090	1
279969	9949090	1
280549	9949090	1
281129	9949090	1
281709	9949090	1
282289	9949090	1
282869	9949090	1
283449	9949090	1
284029	9949090	1
284609	9949090	1
285189	9949090	1
285769	9949090	1
286349	9949090	1
286929	9949090	1
287509	9949090	1
288089	9949090	1
288669	9949090	1
289249	9949090	1
289829	9949090	1
290409	9949090	1
290989	9949090	1
291569	9949090	1
292149	9949090	1
292729	9949090	1
293309	9949090	1
293889	9949090	1
294469	9949090	1
295049	9949090	1
295629	9949090	0
296209	9949090	1
296789	9949090	1
297369	9949090	1
297949	9949090	1
298529	9949090	1
299109	9949090	1
299689	9949090	1
300269	9949090	1
300849	9949090	1
301429	9949090	1
302009	9949090	1
302589	9949090	0
303169	9949090	1
303749	9949090	1
250969	9948510	1
251549	9948510	1
252129	9948510	1
252709	9948510	1
253289	9948510	1
253869	9948510	1
254449	9948510	1
255029	9948510	1
255609	9948510	1
256189	9948510	1
256769	9948510	1
257349	9948510	1
257929	9948510	1
258509	9948510	1
259089	9948510	1
259669	9948510	1
260249	9948510	1
260829	9948510	1
261409	9948510	1
261989	9948510	1
262569	9948510	1
263149	9948510	1
263729	9948510	1
264309	9948510	1
264889	9948510	1
265469	9948510	1
266049	9948510	1
266629	9948510	1
267209	9948510	1
267789	9948510	1
268369	9948510	1
268949	9948510	1
269529	9948510	1
270109	9948510	1
270689	9948510	1
271269	9948510	1
271849	9948510	1
272429	9948510	1
273009	9948510	1
273589	9948510	1
274169	9948510	1
274749	9948510	1
275329	9948510	1
275909	9948510	1
276489	9948510	1
277069	9948510	1
277649	9948510	1
278229	9948510	1
278809	9948510	1
279389	9948510	1
279969	9948510	1
280549	9948510	1
281129	9948510	1
281709	9948510	1
282289	9948510	1
282869	9948510	1
283449	9948510	1
284029	9948510	1
284609	9948510	1
285189	9948510	1
285769	9948510	1
286349	9948510	1
286929	9948510	1
287509	9948510	1
288089	9948510	1
288669	9948510	1
289249	9948510	1
289829	9948510	1
290409	9948510	1
290989	9948510	1
291569	9948510	1
292149	9948510	1
292729	9948510	1
293309	9948510	1
293889	9948510	1
294469	9948510	1
295049	9948510	1
295629	9948510	1
296209	9948510	1
296789	9948510	1
297369	9948510	1
297949	9948510	1
298529	9948510	1
299109	9948510	1
299689	9948510	1
300269	9948510	1
300849	9948510	1
301429	9948510	1
302009	9948510	1
302589	9948510	1
303169	9948510	1
303749	9948510	1
250389	9947930	1
250969	9947930	1
251549	9947930	1
252129	9947930	1
252709	9947930	1
253289	9947930	1
253869	9947930	1
254449	9947930	1
255029	9947930	1
255609	9947930	1
256189	9947930	1
256769	9947930	1
257349	9947930	1
257929	9947930	1
258509	9947930	1
259089	9947930	1
259669	9947930	1
260249	9947930	1
260829	9947930	1
261409	9947930	1
261989	9947930	1
262569	9947930	1
263149	9947930	1
263729	9947930	1
264309	9947930	1
264889	9947930	1
265469	9947930	1
266049	9947930	1
266629	9947930	1
267209	9947930	1
267789	9947930	1
268369	9947930	1
268949	9947930	1
269529	9947930	1
270109	9947930	1
270689	9947930	1
271269	9947930	1
271849	9947930	0
272429	9947930	1
273009	9947930	1
273589	9947930	1
274169	9947930	1
274749	9947930	1
275329	9947930	1
[truncated: 8,196 more rows]
